# Supplementary material for: Revealing European cave shrimp diversity: a new species of Spelaeocaris (Decapoda, Atyidae) named through public participation
Source: Zookeys. 2026 Jan 22;1267:51–76. doi: 10.3897/zookeys.1267.176622 (PMC12856486; doi:10.3897/zookeys.1267.176622)
Supplement: XML Treatment for Spelaeocaris electa [file zookeys.1267.176622-treatment1.xml]

<!DOCTYPE tp:taxon-treatment
  PUBLIC "-//TaxonX//DTD Taxonomic Treatment Publishing DTD v0 20100105//EN" "tax-treatment-NSO.dtd">
<tp:taxon-treatment xmlns:tp="http://www.plazi.org/taxpub"><tp:treatment-meta><kwd-group><label>Taxon classification</label><kwd>
                <named-content content-type="kingdom">Animalia</named-content>
              </kwd><kwd>
                <named-content content-type="order">Decapoda</named-content>
              </kwd><kwd>
                <named-content content-type="family">Atyidae</named-content>
              </kwd></kwd-group><mixed-citation publication-type="journal"><person-group><name><surname>Jugovic</surname><given-names>Jure</given-names></name><name><surname>Fišer</surname><given-names>Cene</given-names></name><name><surname>Zagmajster</surname><given-names>Maja</given-names></name><name><surname>Delić</surname><given-names>Teo</given-names></name><name><surname>Zakšek</surname><given-names>Valerija</given-names></name></person-group><article-title>Revealing European cave shrimp diversity: a new species of <italic><tp:taxon-name><tp:taxon-name-part taxon-name-part-type="subgenus" reg="Spelaeocaris">Spelaeocaris</tp:taxon-name-part></tp:taxon-name></italic> (<tp:taxon-name><tp:taxon-name-part taxon-name-part-type="subphylum" reg="Decapoda">Decapoda</tp:taxon-name-part></tp:taxon-name>, <tp:taxon-name><tp:taxon-name-part taxon-name-part-type="family" reg="Atyidae">Atyidae</tp:taxon-name-part></tp:taxon-name>) named through public participation</article-title><source>Zookeys</source><day>22</day><month>01</month><year>2026</year><volume>1267</volume><fpage>51</fpage><lpage>76</lpage><pub-id pub-id-type="doi">10.3897/zookeys.1267.176622</pub-id></mixed-citation></tp:treatment-meta><tp:nomenclature><tp:taxon-name><object-id xmlns:xlink="http://www.w3.org/1999/xlink" content-type="arpha" xlink:type="simple">2E1C3D3B-227E-5B7B-AAA0-1C0D7952071C</object-id><tp:taxon-name-part taxon-name-part-type="genus" reg="Spelaeocaris">Spelaeocaris</tp:taxon-name-part> <tp:taxon-name-part taxon-name-part-type="species" reg="electa">electa</tp:taxon-name-part><object-id xmlns:xlink="http://www.w3.org/1999/xlink" content-type="zoobank" xlink:type="simple">https://zoobank.org/58392985-439F-4CE2-AA5C-AEA87E4DBDFC</object-id></tp:taxon-name><tp:taxon-authority>Jugovic &amp; Zakšek</tp:taxon-authority><tp:taxon-status xmlns:xlink="http://www.w3.org/1999/xlink" xlink:type="simple">sp. nov.</tp:taxon-status><xref ref-type="fig" rid="F1">Figs 1</xref><xref ref-type="fig" rid="F2">, 2</xref><xref ref-type="fig" rid="F3">, 3</xref></tp:nomenclature><tp:treatment-sec sec-type="Type material"><title>Type material.</title><p><bold><italic>Holotype</italic></bold>: • adult male, <abbrev xmlns:xlink="http://www.w3.org/1999/xlink" xlink:title="carapace length" xlink:type="simple">CL</abbrev> 6.6 mm (voucher number TB362), Buljovica (cave), Žakovo, Trebinje, Bosnia and Herzegovina (<named-content xmlns:xlink="http://www.w3.org/1999/xlink" content-type="dwc:verbatimCoordinates" xlink:type="simple">42.80251°N, 18.13804°E</named-content>), 14 March 2021, coll. B. Rexepi, Š. Borko, E. Premate, A. Pekolj. <bold><italic>Paratypes</italic></bold>: • 2 adult males and 1 subadult male – adult male <abbrev xmlns:xlink="http://www.w3.org/1999/xlink" xlink:title="carapace length" xlink:type="simple">CL</abbrev> 7.0 mm (TB379), Plitica (cave), Dračevo, Popovo polje, Bosnia and Herzegovina (<named-content xmlns:xlink="http://www.w3.org/1999/xlink" content-type="dwc:verbatimCoordinates" xlink:type="simple">42.85412°N, 18.06468°E</named-content>), 3.10.2021 coll. T. Delić, B. Rexhepi, B. Jalžić, E. Premate, H. Recknagel; • adult male <abbrev xmlns:xlink="http://www.w3.org/1999/xlink" xlink:title="carapace length" xlink:type="simple">CL</abbrev> 6.4 mm (TB380), same data as for TB379; • subadult male <abbrev xmlns:xlink="http://www.w3.org/1999/xlink" xlink:title="carapace length" xlink:type="simple">CL</abbrev> 4.8 mm (TB287), Tomina jama, Croatia (<named-content xmlns:xlink="http://www.w3.org/1999/xlink" content-type="dwc:verbatimCoordinates" xlink:type="simple">43.02601°N, 17.58625°E</named-content>), 23 October 2016, coll. B. Jalžić. <bold><italic>Allotype</italic></bold>: • adult female <abbrev xmlns:xlink="http://www.w3.org/1999/xlink" xlink:title="carapace length" xlink:type="simple">CL</abbrev> 6.6 mm (TB361), collection data same as holotype.</p></tp:treatment-sec><tp:treatment-sec sec-type="Other material examined"><title>Other material examined.</title><p>• 6 adult females, 2 subadult females, 2 juvenile females – adult female <abbrev xmlns:xlink="http://www.w3.org/1999/xlink" xlink:title="carapace length" xlink:type="simple">CL</abbrev> 6.6 mm (TB263), Betina velika jama, Kokorići, Croatia (<named-content xmlns:xlink="http://www.w3.org/1999/xlink" content-type="dwc:verbatimCoordinates" xlink:type="simple">43.19445°N, 17.32250°E</named-content>), 18 October 2013 coll. T. Delić; • adult female <abbrev xmlns:xlink="http://www.w3.org/1999/xlink" xlink:title="carapace length" xlink:type="simple">CL</abbrev> 7.5 mm (TB377), adult female <abbrev xmlns:xlink="http://www.w3.org/1999/xlink" xlink:title="carapace length" xlink:type="simple">CL</abbrev> 7.2 mm (TB378), adult female <abbrev xmlns:xlink="http://www.w3.org/1999/xlink" xlink:title="carapace length" xlink:type="simple">CL</abbrev> 6.2 mm (TB386); adult female <abbrev xmlns:xlink="http://www.w3.org/1999/xlink" xlink:title="carapace length" xlink:type="simple">CL</abbrev> 7.0 mm (TB410), adult female <abbrev xmlns:xlink="http://www.w3.org/1999/xlink" xlink:title="carapace length" xlink:type="simple">CL</abbrev> 6.4 mm (TB383), collection data for all: Plitica (cave), Dračevo, Popovo polje, Bosnia and Herzegovina, 3 October 2021, coll. T. Delić, B. Rexhepi, B. Jalžić, E. Premate, H. Recknagel; • sub-adult female <abbrev xmlns:xlink="http://www.w3.org/1999/xlink" xlink:title="carapace length" xlink:type="simple">CL</abbrev> 6.1 mm (TB326); subadult female <abbrev xmlns:xlink="http://www.w3.org/1999/xlink" xlink:title="carapace length" xlink:type="simple">CL</abbrev> 5.1 mm (TB310), data for both: Baba pećina, Strujići, Bosnia and Herzegovina (<named-content xmlns:xlink="http://www.w3.org/1999/xlink" content-type="dwc:verbatimCoordinates" xlink:type="simple">42.90308°N, 18.00683°E</named-content>), 25 April 2015, coll. T. Delić, D. Škufca, Š. Borko, A. Zamolo; • juvenile female <abbrev xmlns:xlink="http://www.w3.org/1999/xlink" xlink:title="carapace length" xlink:type="simple">CL</abbrev> 4.9 mm (TB411), Plitica (cave), Dračevo, Popovo polje, Bosnia and Herzegovina, 3 October 2021, coll. T. Delić, B. Rexhepi, B. Jalžić, E. Premate, H. Recknagel; • juvenile female <abbrev xmlns:xlink="http://www.w3.org/1999/xlink" xlink:title="carapace length" xlink:type="simple">CL</abbrev> 4.7 mm (TB375), Plitica (cave), Dračevo, Popovo polje, Bosnia and Herzegovina, 14 March 2021, coll. T. Delić, M. Zagmajster, A. Kos, H. Recknagel.</p></tp:treatment-sec><tp:treatment-sec sec-type="Diagnosis"><title>Diagnosis.</title><p><italic><tp:taxon-name><tp:taxon-name-part taxon-name-part-type="genus" reg="Spelaeocaris">Spelaeocaris</tp:taxon-name-part> <tp:taxon-name-part taxon-name-part-type="species" reg="electa">electa</tp:taxon-name-part></tp:taxon-name></italic> sp. nov. is a species of cave shrimps (depigmented and blind) of the family <tp:taxon-name><tp:taxon-name-part taxon-name-part-type="family" reg="Atyidae">Atyidae</tp:taxon-name-part></tp:taxon-name>. It is characterised by long rostrum (Fig. <xref ref-type="fig" rid="F5">5</xref>) that overreaches (&gt; 1.1×) antennular length and bears numerous teeth (12–17+4–7/3–11), supra- and suborbital spines are present. Distal extension of antenna I segment is pointed, maxilliped-I exopodital lobe is narrow, and gradually narrowing into a distal flagellum; chelae and dactyli are narrow but with well-developed excavations on distal end of carpi (segments 5) of pereiopods I and II; only pereiopods III and IV (but not pereiopods V) are widened distally in mature males; male pleopods I and II protopodites bear numerous short spiniform setae along their inner margins, male pleopod I endopodite has oval and lobate lamina elongated into a finger-like appendix interna bearing a group of retinacular hooks, with a row of simple and plumose setae along inner and outer margins, respectively, without setation along more or less well developed distal lobe; male pleopod II appendix masculina is spindle-shaped, with numerous spiniform setae on its surface, of which the longest setae are longer than the width of appendix interna; appendix masculina is ~2× as long as half the thinner appendix interna; telson is weakly bilobed (Fig. <xref ref-type="fig" rid="F5">5</xref>), with specific arrangement of spiniform setae along its distal margin (from the margins towards the centre): one pair of shortest dorsolateral spinules, one pair of longest spines (at least 1.5× longer than any other spines), three pairs of intermediately long spines (each of them longer than previous in direction towards the centre), and a group of shortest two pairs (longer only than distolateral pair of spinules) positioned at the slightly concave centre of telson margin.</p></tp:treatment-sec><tp:treatment-sec sec-type="Description of male holotype (first reported value) and other material (values in parentheses, where available)"><title>Description of male holotype (first reported value) and other material (values in parentheses, where available).</title><p><bold><italic>Cephalothorax and cephalic appendages</italic></bold>. The carapace surface is smooth and depigmented. Its length in the holotype is 6.6 mm (♂♂ 4.8 mm (<abbrev xmlns:xlink="http://www.w3.org/1999/xlink" xlink:title="subadults" xlink:type="simple">SA</abbrev>, <italic>n</italic> = 1), 6.5–7.0 mm, <italic>n</italic> = 3; ♀♀ 6.2–7.5 mm (<italic>n</italic> = 7), median 6.6 mm, <abbrev xmlns:xlink="http://www.w3.org/1999/xlink" xlink:title="subadults" xlink:type="simple">SA</abbrev> females (<italic>n</italic> = 2) 5.1 mm and 6.1 mm, juvenile females 4.7–4.9 mm (<italic>n</italic> = 2)). The rostrum is long (Fig. <xref ref-type="fig" rid="F2">2A</xref>), in the holotype extending 1.2× beyond the antennular peduncle (♂♂ 1.17–1.22; ♀♀ 1.29–1.99); it is approximately as long as or slightly overreaching the scaphocerite (♂♂: 1.00–1.04; ♀♀: 1.04–1.61). The rostrum is 0.56× the length of the carapace in the holotype (♂♂: 0.56–0.61; ♀♀: 0.49–0.82). Rostral dentition in holotype follows the formula 12+6/7 (♂♂: TB379 has a partially broken rostrum with ≥ 10+5/ ≥ 4 teeth; TB380 has 12+4/9; TB287 has a completely broken rostrum but 4 dorsal teeth on the carapace behind the eyestalks; ♀♀: (11–17)+(4–7)/(5–11); the smallest juvenile female (TB375) shows only three ventral rostral teeth). Teeth on the carapace extend along ~16% of the carapace length (<abbrev xmlns:xlink="http://www.w3.org/1999/xlink" xlink:title="carapace length" xlink:type="simple">CL</abbrev>) in the holotype (♂♂ 10–16%; ♀♀ 9–19% but may be as low as 5% in juvenile or subadult females: 5–10%). Supraorbital and antennal spines are present; pterygostomian angle is broadly rounded. Eyestalks are present but short and unpigmented.</p><fig id="F2" position="float" orientation="portrait"><object-id xmlns:xlink="http://www.w3.org/1999/xlink" content-type="doi" xlink:type="simple">10.3897/zookeys.1267.176622.figure2</object-id><object-id xmlns:xlink="http://www.w3.org/1999/xlink" content-type="arpha" xlink:type="simple">644A45CF-544B-582F-9B10-5979C408BD28</object-id><label>Figure 2.</label><caption><p><italic><tp:taxon-name><tp:taxon-name-part taxon-name-part-type="genus" reg="Spelaeocaris">Spelaeocaris</tp:taxon-name-part> <tp:taxon-name-part taxon-name-part-type="species" reg="electa">electa</tp:taxon-name-part></tp:taxon-name></italic> sp. nov. <bold>A</bold>. Body; <bold>B</bold>. Antenna I (antennula); <bold>C</bold>. Antenna II (antenna); <bold>D</bold>. Uropod (all holotype male, <abbrev xmlns:xlink="http://www.w3.org/1999/xlink" xlink:title="carapace length" xlink:type="simple">CL</abbrev> 6.6 mm, TB362, Buljovica (cave), Žakovo, Trebinje, Bosnia and Herzegovina); <bold>E</bold>. Telson, <bold>F</bold>. Carapace (female <abbrev xmlns:xlink="http://www.w3.org/1999/xlink" xlink:title="carapace length" xlink:type="simple">CL</abbrev> 6.6 mm, TB361, data same as holotype); <bold>G</bold>. Pleopod I (female <abbrev xmlns:xlink="http://www.w3.org/1999/xlink" xlink:title="carapace length" xlink:type="simple">CL</abbrev> 7.2 mm, TB378, Plitica (cave), Dračevo, Popovo polje, Bosnia and Herzegovina); <bold>H</bold>. Pleopod I (female <abbrev xmlns:xlink="http://www.w3.org/1999/xlink" xlink:title="carapace length" xlink:type="simple">CL</abbrev> 6.6 mm, TB361, data same as holotype); <bold>I</bold>. Pleopod II (female <abbrev xmlns:xlink="http://www.w3.org/1999/xlink" xlink:title="carapace length" xlink:type="simple">CL</abbrev> 6.6 mm, TB361, data same as holotype); <bold>J</bold>. Telson (female <abbrev xmlns:xlink="http://www.w3.org/1999/xlink" xlink:title="carapace length" xlink:type="simple">CL</abbrev> 6.6 mm, TB361, data same as holotype); <bold>K</bold>. Telson (female <abbrev xmlns:xlink="http://www.w3.org/1999/xlink" xlink:title="carapace length" xlink:type="simple">CL</abbrev> 7.5 mm, TB377, Plitica (cave), Dračevo, Popovo polje, Bosnia and Herzegovina); ♀ – female (not designated – male).</p></caption><graphic xmlns:xlink="http://www.w3.org/1999/xlink" xlink:href="zookeys-1267-051_article-176622__-g002.jpg" id="oo_1517111.jpg" position="float" orientation="portrait" xlink:type="simple"><uri content-type="original_file" xlink:type="simple">https://binary.pensoft.net/fig/1517111</uri></graphic></fig><p>The antennular peduncle (Fig. <xref ref-type="fig" rid="F2">2B</xref>) is 0.46× as long as the carapace (♂♂0.46–0.52; ♀♀ 0.38–0.47). The first segment is 1.67× as long as the second (♂♂1.64–1.84; ♀♀ 1.40–1.88), and the second segment is 1.27× longer than the third (♂♂1.27–1.76; ♀♀ 1.47–2.00). The first segment has an almost straight mesial margin, bearing sparsely distributed setose setae. The mesial margins of the second and third segments also carry a row of setose setae. Upper flagellum is uniramous, lower flagellum slender, lengths of both flagella exceed 200% of <abbrev xmlns:xlink="http://www.w3.org/1999/xlink" xlink:title="carapace length" xlink:type="simple">CL</abbrev>. Stylocerite has a slender, acute tip, reaching 0.83× the length of the basal segment of the antennular peduncle (♂♂ 0.83–0.98; ♀♀ 0.89–1.14). The distolateral lobe of the second segment is sharply pointed, its length being 24% of the peduncle length (♂♂ 22–25%; ♀♀ 21–33%). The antennal peduncle is 0.35× as long as the carapace (♂♂ 0.34–0.38; ♀♀ 0.23–0.31). Its scaphocerite (Fig. <xref ref-type="fig" rid="F2">2C</xref>) is 3.12× as long as wide (♂♂ 2.91–3.12; ♀♀ 2.73–3.36). The flagellum is mostly broken but exceeds at least 200% of <abbrev xmlns:xlink="http://www.w3.org/1999/xlink" xlink:title="carapace length" xlink:type="simple">CL</abbrev>.</p><p><bold>Abdominal somites, telson and uropods</bold>. Abdominal somites (Fig. <xref ref-type="fig" rid="F2">2A</xref>) are smooth; total length of all six pleonites is 1.70× that of the carapace (♂♂ 1.59–1.80; ♀♀ 1.43–1.64). The sixth abdominal somite is 0.52× the length of the carapace (♂♂ 0.52–0.59; ♀♀ 0.50–0.53), 1.90× as long as the fifth somite (♂♂ 1.90–2.58; ♀♀ 1.78–2.27), and 1.05× as long as the telson (♂♂ 1.05–1.19; ♀♀ 1.12–1.15).</p><p>The telson (Fig. <xref ref-type="fig" rid="F2">2J, K</xref>) is 2.48× as long as it is wide proximally (♂♂ 2.48–2.60; ♀♀ 2.38–2.93); its proximal width is 1.55× greater than its distal width (♂♂ 1.44–1.59; ♀♀ 1.36–1.59). The lateral margins of the telson are slightly convex to straight, bear two pairs of dorsal spinules (♂♂ 2; ♀♀ 2) and one pair of dorsolateral spinules. The distal end is weakly bilobed and slightly concave medially. The distal end is armed with 12 spines (♂♂ 11–12; ♀♀ 12–13) situated between the distolateral spinules. Spine lengths are distinctly graded (from lateral to medial): the outermost, shortest dorsolateral spinule (1) is followed by the longest spine (1), typically at least 1.5× longer than any other along the margin; this is followed by a group of three (♂♂ 2–3; ♀♀ 3) intermediate-length spines that increase in size toward the centre, and finally by four (♂♂ 4; ♀♀ 3–4) centrally positioned spines, two on each side, that are the shortest overall, except for the distolateral spinules. The same pattern of spine length relationships was observed in other paratype males (adult TB379, subadult TB287); in TB380, which has only 13 spines (including the distolateral spinules), the shortest spine is still positioned distocentrally, although it appears solitary. A similar arrangement was also found in females.</p><p>The uropodal exopodite (Fig. <xref ref-type="fig" rid="F2">2D</xref>) is 3.08× as long as wide (♂♂ 3.08–3.69; ♀♀ 3.12–3.55), with the diaeresis (Fig. <xref ref-type="fig" rid="F2">2D</xref>) bearing one movable spinule (♂♂ 1; ♀♀ 1, exceptionally 2).</p><p><bold><italic>Mouthparts</italic></bold>. The mandible has a robust corpus and lacks a palp. Mandibular pars incisiva (incisor process; Fig. <xref ref-type="fig" rid="F3">3A</xref>) is stout and tapers distally, with a distal margin bearing 3–5 teeth of varying size. The number of teeth on the left and right mandibles is often different. Pars molaris is stout and U-shaped, with a triturative surface.</p><p>Maxilla I (Fig. <xref ref-type="fig" rid="F3">3B</xref>) palp is slender and truncated, bearing one long spiniform sub distal seta. The rectilinear outer margin of the upper lacinia (basipodial endite) is equipped with numerous short, strong cuspidate setae, interspersed with short plumose setae extending along the margin toward the coxal endite (6 setae in the holotype). The curvilinear inner margin bears a sparse row of plumose setae (11 in the holotype), with a cluster of plumose setae on the upper margin (10 in the holotype). The lower lacinia (coxal endite) is well developed and elongate, semi-circular in shape; its outer margin bears dense plumose setation, with an additional group of plumose setae present on the surface near the outer margin.</p><fig id="F3" position="float" orientation="portrait"><object-id xmlns:xlink="http://www.w3.org/1999/xlink" content-type="doi" xlink:type="simple">10.3897/zookeys.1267.176622.figure3</object-id><object-id xmlns:xlink="http://www.w3.org/1999/xlink" content-type="arpha" xlink:type="simple">37BBA599-3127-52B2-9CC0-B1491E1040FF</object-id><label>Figure 3.</label><caption><p><italic><tp:taxon-name><tp:taxon-name-part taxon-name-part-type="genus" reg="Spelaeocaris">Spelaeocaris</tp:taxon-name-part> <tp:taxon-name-part taxon-name-part-type="species" reg="electa">electa</tp:taxon-name-part></tp:taxon-name></italic> sp. nov. <bold>A</bold>. Mandible; <bold>B</bold>. Maxilla I; <bold>C</bold>. Maxilla II (all male, <abbrev xmlns:xlink="http://www.w3.org/1999/xlink" xlink:title="carapace length" xlink:type="simple">CL</abbrev> 7.0 mm, TB379, Plitica (cave), Dračevo, Popovo polje, Bosnia and Herzegovina); <bold>D</bold>. Maxilliped I; <bold>E</bold>. Maxilliped II; <bold>F</bold>. Maxilliped III (all holotype male, <abbrev xmlns:xlink="http://www.w3.org/1999/xlink" xlink:title="carapace length" xlink:type="simple">CL</abbrev> 6.6 mm, TB362, Buljovica (cave), Žakovo, Trebinje, Bosnia and Herzegovina).</p></caption><graphic xmlns:xlink="http://www.w3.org/1999/xlink" xlink:href="zookeys-1267-051_article-176622__-g003.jpg" id="oo_1517112.jpg" position="float" orientation="portrait" xlink:type="simple"><uri content-type="original_file" xlink:type="simple">https://binary.pensoft.net/fig/1517112</uri></graphic></fig><p>Maxilla II (Fig. <xref ref-type="fig" rid="F3">3C</xref>) has a slender, bilobed, tapering palp. The basipodial endite is also bilobed; the upper lobe is narrower (~1/5 the width of the lower lobe), with margins bearing dense plumose setae and the surface sparsely covered with plumose setae on both lobes. The coxal endite is fan-shaped, with dense plumose setae along the margin and sparsely distributed plumose setae on the surface. Scaphognathite is well developed, approximately as broad as the endite; its margin is fringed with plumose setae. The anterior lobe is large, while the posterior lobe is narrower, elongated, and subtriangular, with margins fringed by plumose setae. A group of more than 15 plumose setae on the lower distal part are the longest, with the longest being more than twice the length of the posterior lobe itself.</p><p>Maxilliped I (Fig. <xref ref-type="fig" rid="F3">3D</xref>) with a finger-like palp; the distal margin of the palp bears several plumose setae. The basipodial endite is ~3× longer than the coxal endite, with its distal margin bearing dense rows of long plumose setae and subequally long papulose setae with scale-like setules. The outer margin of the basipodial endite is almost rectilinear and bears a row of densely set plumose setae, while its mesial surface features a sparsely set row of plumose setae. The coxal endite is poorly developed, bearing plumose setae along its outer margin and a sparse distribution of plumose setae on its surface. The exopodite features a large caridean lobe, slightly more than twice as long as the flagellum. The lobe margin bears plumose setae at both proximal and distal ends, while the middle portion of the margin lacks setation. On the flagellum, only the distal part of the margin carries plumose setae. The surface of the lobe does not bear dense setation.</p><p>Maxilliped II (Fig. <xref ref-type="fig" rid="F3">3E</xref>) has a well-developed endopodite. The dactylopropodus is broad, bearing long plumose setae along the upper superior margin, densely packed longer pappose and shorter serrate setae along the nearly straight lower superior margin, and several long submarginal plumose setae. Exopodite has a well-developed flagellum, bearing plumose setae distally and serrate setae proximally. Podobranchium is well-developed, comb-like in structure, but lacking distinctly developed branches.</p><p>Maxilliped III (Fig. <xref ref-type="fig" rid="F3">3F</xref>) has a slender endopod, measuring 0.97× the carapace length (♂♂ 0.91–0.97; ♀♀ 0.88–1.08). The basis is poorly separated from the ischiomerus; together, the ischiomerus and basis are ~9× as long as wide; both bear a few sparse simple setae along their inferior margins. A few simple setae are present on the proximal part of the superior margin of the ischiomerus, with additional plumose setae along the inferior margin of the coxa. The penultimate segment is slender, ~9× as long as wide and subequal in length to the preceding ischiomerus, bearing several spiniform setae along the inferior margin and a group of longer and shorter simple setae on the disto-superior margin. The terminal segment (dactylopropodus) is ~10× as long as wide, slightly shorter than the penultimate segment and equal in length to the ischiomerus. It tapers distally and bears a strong apical dactylopropodal spine (claw). The mesial surface bears dense serrate setation, while the upper margin has sparse simple setae. The exopodite tip extends beyond the distal end of the basioischiomere, with a robust flagellum bearing long distal plumose setae. The coxa carries a well-developed arthrobranchium (frequently damaged during dissection).</p><p><bold><italic>Pereiopods</italic></bold>. The first pereiopod (Fig. <xref ref-type="fig" rid="F4">4A</xref>), measured from the base of segment 2 (basis) to the apex of segment 6 (propodus, unmovable finger of the chela), is 0.68× the length of the carapace (♂♂ 0.65–0.79; ♀♀ 0.66–0.79). The chela and carpus of the first pereiopod are stouter and broader than those of the second pereiopod (Fig. <xref ref-type="fig" rid="F4">4B</xref>). The maximum length of the chela of the first pereiopod is 2.87× (♂♂ 2.87–3.31; ♀♀ 2.69–3.82) its width. The chela is approximately the same length as (in the holotype) or slightly shorter than the carpus (♂♂ 0.86–1.01; ♀♀ 0.89–1.10). The chela has a subcylindrical, slightly compressed palm; the fingers bear a dense tuft of longer plumose and shorter serrate setae apically, with rounded tips. The dactylus is 60% (♂♂ 60–63; ♀♀ 57–71) of the propodus’ maximum length. The carpus is well excavated distally and is 1.28× (♂♂ 1.28–1.53; ♀♀ 1.26–1.74) the length of the merus. The merus is 1.84× (♂♂ 1.33–1.84; ♀♀ 1.04–1.76) longer than the ischium, with the basis being the shortest segment of the pereiopods. The first pereiopod has a well-developed exopodite that extends well beyond the fourth segment (merus, almost reaching the distal end of the carpus) and bears numerous plumose setae along the proximal and distal parts of its margin.</p><fig id="F4" position="float" orientation="portrait"><object-id xmlns:xlink="http://www.w3.org/1999/xlink" content-type="doi" xlink:type="simple">10.3897/zookeys.1267.176622.figure4</object-id><object-id xmlns:xlink="http://www.w3.org/1999/xlink" content-type="arpha" xlink:type="simple">2A45FF2C-3CFD-5391-9D4E-C2B6A85D5C89</object-id><label>Figure 4.</label><caption><p><italic><tp:taxon-name><tp:taxon-name-part taxon-name-part-type="genus" reg="Spelaeocaris">Spelaeocaris</tp:taxon-name-part> <tp:taxon-name-part taxon-name-part-type="species" reg="electa">electa</tp:taxon-name-part></tp:taxon-name></italic> sp. nov. <bold>A</bold>. Pereiopod I; <bold>B</bold>. Pereiopod II; <bold>C, D</bold>. Pereiopod III; <bold>E, F</bold>. Pereiopod V (♀ – female; not designated – male); <bold>G</bold>. Pleopod I (♂ – male); <bold>H</bold>. Pleopod II (♂ – male); <bold>I</bold>. Pleopod I endopodite (♂ – male). Except for (<bold>D, F</bold> and <bold>I</bold>), all drawings represent holotype male, <abbrev xmlns:xlink="http://www.w3.org/1999/xlink" xlink:title="carapace length" xlink:type="simple">CL</abbrev> 6.6 mm, TB362, Buljovica (cave), Žakovo, Trebinje, Bosnia and Herzegovina; (<bold>D, F)</bold> female, <abbrev xmlns:xlink="http://www.w3.org/1999/xlink" xlink:title="carapace length" xlink:type="simple">CL</abbrev> 6.6 mm, TB361, data same as holotype and (<bold>I</bold>) adult male, <abbrev xmlns:xlink="http://www.w3.org/1999/xlink" xlink:title="carapace length" xlink:type="simple">CL</abbrev> 6.4 mm, TB380, Plitica (cave), Dračevo, Popovo polje, Bosnia and Herzegovina.</p></caption><graphic xmlns:xlink="http://www.w3.org/1999/xlink" xlink:href="zookeys-1267-051_article-176622__-g004.jpg" id="oo_1517113.jpg" position="float" orientation="portrait" xlink:type="simple"><uri content-type="original_file" xlink:type="simple">https://binary.pensoft.net/fig/1517113</uri></graphic></fig><fig id="F5" position="float" orientation="portrait"><object-id xmlns:xlink="http://www.w3.org/1999/xlink" content-type="doi" xlink:type="simple">10.3897/zookeys.1267.176622.figure5</object-id><object-id xmlns:xlink="http://www.w3.org/1999/xlink" content-type="arpha" xlink:type="simple">123CD03A-A63E-5F63-8A7F-9D3AC4E36AF2</object-id><label>Figure 5.</label><caption><p>Variation in relative rostral length (rcl) and telson morphology in eight taxa of the genera <italic><tp:taxon-name><tp:taxon-name-part taxon-name-part-type="subgenus" reg="Troglocaris">Troglocaris</tp:taxon-name-part></tp:taxon-name></italic> and <italic><tp:taxon-name><tp:taxon-name-part taxon-name-part-type="subgenus" reg="Spelaeocaris">Spelaeocaris</tp:taxon-name-part></tp:taxon-name></italic>. Number of measured females/males: <italic><tp:taxon-name><tp:taxon-name-part taxon-name-part-type="genus" reg="Troglocaris">T.</tp:taxon-name-part> <tp:taxon-name-part taxon-name-part-type="species" reg="anophthalmus">anophthalmus</tp:taxon-name-part></tp:taxon-name></italic> aggr. (= <italic><tp:taxon-name><tp:taxon-name-part taxon-name-part-type="genus" reg="Troglocaris">T.</tp:taxon-name-part> <tp:taxon-name-part taxon-name-part-type="species" reg="anophthalmus">anophthalmus</tp:taxon-name-part></tp:taxon-name></italic> spp. + <italic><tp:taxon-name><tp:taxon-name-part taxon-name-part-type="genus" reg="Troglocaris">T.</tp:taxon-name-part> <tp:taxon-name-part taxon-name-part-type="species" reg="planinensis">planinensis</tp:taxon-name-part></tp:taxon-name></italic>) – 315/165; <italic><tp:taxon-name><tp:taxon-name-part taxon-name-part-type="genus" reg="Troglocaris">T.</tp:taxon-name-part> <tp:taxon-name-part taxon-name-part-type="species" reg="bosnica">bosnica</tp:taxon-name-part></tp:taxon-name></italic> – 12/1; <italic><tp:taxon-name><tp:taxon-name-part taxon-name-part-type="genus" reg="Spelaeocaris">S.</tp:taxon-name-part> <tp:taxon-name-part taxon-name-part-type="species" reg="neglecta">neglecta</tp:taxon-name-part></tp:taxon-name></italic> – 8/2; <italic><tp:taxon-name><tp:taxon-name-part taxon-name-part-type="genus" reg="Spelaeocaris">S.</tp:taxon-name-part> <tp:taxon-name-part taxon-name-part-type="species" reg="pretneri">pretneri</tp:taxon-name-part></tp:taxon-name></italic> – 25/7; <italic><tp:taxon-name><tp:taxon-name-part taxon-name-part-type="genus" reg="Spelaeocaris">S.</tp:taxon-name-part> <tp:taxon-name-part taxon-name-part-type="species" reg="prasence">prasence</tp:taxon-name-part></tp:taxon-name></italic> – 15/6; <italic><tp:taxon-name><tp:taxon-name-part taxon-name-part-type="genus" reg="Spelaeocaris">S.</tp:taxon-name-part> <tp:taxon-name-part taxon-name-part-type="species" reg="kapelana">kapelana</tp:taxon-name-part></tp:taxon-name></italic> – 4/1; <italic><tp:taxon-name><tp:taxon-name-part taxon-name-part-type="genus" reg="Spelaeocaris">S.</tp:taxon-name-part> <tp:taxon-name-part taxon-name-part-type="species" reg="hercegovinensis">hercegovinensis</tp:taxon-name-part></tp:taxon-name></italic> – 17/11 (dataset from <xref ref-type="bibr" rid="B20">Jugovic et al. 2011</xref>); <italic><tp:taxon-name><tp:taxon-name-part taxon-name-part-type="genus" reg="Spelaeocaris">Spelaeocaris</tp:taxon-name-part> <tp:taxon-name-part taxon-name-part-type="species" reg="electa">electa</tp:taxon-name-part></tp:taxon-name></italic> sp. nov. – 8/2 (present study). Telson sketches adapted and redrawn from: <italic><tp:taxon-name><tp:taxon-name-part taxon-name-part-type="genus" reg="Troglocaris">T.</tp:taxon-name-part> <tp:taxon-name-part taxon-name-part-type="species" reg="anophthalmus">anophthalmus</tp:taxon-name-part></tp:taxon-name></italic> aggr. (<xref ref-type="bibr" rid="B22">Jugovic et al. 2019</xref>); <italic><tp:taxon-name><tp:taxon-name-part taxon-name-part-type="genus" reg="Troglocaris">T.</tp:taxon-name-part> <tp:taxon-name-part taxon-name-part-type="species" reg="bosnica">bosnica</tp:taxon-name-part></tp:taxon-name></italic>, <italic><tp:taxon-name><tp:taxon-name-part taxon-name-part-type="genus" reg="Spelaeocaris">S.</tp:taxon-name-part> <tp:taxon-name-part taxon-name-part-type="species" reg="neglecta">neglecta</tp:taxon-name-part></tp:taxon-name></italic>, <italic><tp:taxon-name><tp:taxon-name-part taxon-name-part-type="genus" reg="Spelaeocaris">S.</tp:taxon-name-part> <tp:taxon-name-part taxon-name-part-type="species" reg="prasence">prasence</tp:taxon-name-part></tp:taxon-name></italic> (<xref ref-type="bibr" rid="B40">Sket and Zakšek 2009</xref>); <italic><tp:taxon-name><tp:taxon-name-part taxon-name-part-type="genus" reg="Spelaeocaris">S.</tp:taxon-name-part> <tp:taxon-name-part taxon-name-part-type="species" reg="pretneri">pretneri</tp:taxon-name-part></tp:taxon-name></italic> (<xref ref-type="bibr" rid="B32">Matjašič 1956</xref>); <italic><tp:taxon-name><tp:taxon-name-part taxon-name-part-type="genus" reg="Spelaeocaris">S.</tp:taxon-name-part> <tp:taxon-name-part taxon-name-part-type="species" reg="hercegovinensis">hercegovinensis</tp:taxon-name-part></tp:taxon-name></italic> (<xref ref-type="bibr" rid="B2">Babić 1922</xref>). Note the slightly concave posterior margin of the telson in the two sister species: <italic><tp:taxon-name><tp:taxon-name-part taxon-name-part-type="genus" reg="Spelaeocaris">S.</tp:taxon-name-part> <tp:taxon-name-part taxon-name-part-type="species" reg="hercegovinensis">hercegovinensis</tp:taxon-name-part></tp:taxon-name></italic> and <italic><tp:taxon-name><tp:taxon-name-part taxon-name-part-type="genus" reg="Spelaeocaris">Spelaeocaris</tp:taxon-name-part> <tp:taxon-name-part taxon-name-part-type="species" reg="electa">electa</tp:taxon-name-part></tp:taxon-name></italic> sp. nov. (indicated by short black arrow), in contrast to the convex distal margin in all other species (sketch for <italic><tp:taxon-name><tp:taxon-name-part taxon-name-part-type="genus" reg="Spelaeocaris">S.</tp:taxon-name-part> <tp:taxon-name-part taxon-name-part-type="species" reg="kapelana">kapelana</tp:taxon-name-part></tp:taxon-name></italic> is not provided but its distal margin is convex (see <xref ref-type="bibr" rid="B40">Sket and Zakšek 2009</xref>)). Thin arrows with numbers 1, 2 and 3 on the upper left sketch denote dorsomarginal (1–3) spiniform setae, of which the pair 3 is dorsomarginal-terminal. Abbreviations: RL – rostral length, <abbrev xmlns:xlink="http://www.w3.org/1999/xlink" xlink:title="carapace length" xlink:type="simple">CL</abbrev> – carapace length.</p></caption><graphic xmlns:xlink="http://www.w3.org/1999/xlink" xlink:href="zookeys-1267-051_article-176622__-g005.jpg" id="oo_1517114.jpg" position="float" orientation="portrait" xlink:type="simple"><uri content-type="original_file" xlink:type="simple">https://binary.pensoft.net/fig/1517114</uri></graphic></fig><p>The second pereiopod (Fig. <xref ref-type="fig" rid="F4">4B</xref>), measured from the base of segment 2 (basis) to the apex of segment 6 (propodus, the fixed finger of the chela), is 0.74× (♂♂ 0.74–1.02; ♀♀ 0.86–0.98) the length of the carapace. Maximal length of the chela of the second pereiopod is 3.79× (♂♂ 3.06–3.79; ♀♀ 3.09–4.05) as long as wide, and 0.92× (♂♂ 0.70–0.92; ♀♀ 0.67–0.75) the length of the carpus; the chela has a subcylindrical, slightly compressed palm, with fingers bearing dense tufts of longer pappose and shorter serrate setae apically, and rounded tips. The dactylus is 55% (♂♂ 55–72; ♀♀ 60–73) of the maximal length of the propodus; the carpus is well excavated distally (though less so than in the first pereiopod), measuring 1.11× (♂♂ 1.11–1.45; ♀♀ 1.26–1.55) the length of the merus. Merus is 1.60× (♂♂ 1.43–2.17; ♀♀ 1.04–1.81) longer than the ischium, with the basis being the shortest segment of the pereiopods. The second pereiopod has a well-developed exopodite that extends well beyond segment 4 (merus), reaching approximately the middle of the carpus, and bears numerous plumose setae along the proximal and distal parts of its margin.</p><p>The third pereiopod is slender (Fig. <xref ref-type="fig" rid="F4">4C, D</xref>), with a length from the base of segment 2 (basis) to the apex of segment 7 (dactylus) measuring 1.25× (♂♂ 1.25–1.54; ♀♀ 1.36–1.58) the length of the carapace. The dactylus terminates in a large claw with 15 (♂♂ 15; ♀♀ 7–8) accessory spines on the flexor margin; the propodus is 2.91× (♂♂ 2.91–4.39; ♀♀ 3.91–4.87) as long as the dactylus; the carpus is 0.66× (♂♂ 0.60–0.68; ♀♀ 0.54–0.61) as long as the propodus and 0.58× (♂♂ 0.58–0.61; ♀♀ 0.52–0.61) as long as the merus; the merus is 1.71× (♂♂ 1.63–1.71; ♀♀ 1.64–1.91) as long as the carpus and 2.72× (♂♂ 2.23–2.72; ♀♀ 2.18–3.62) as long as the ischium. The ischium is always longer than the basis, which is the shortest segment of the third pereiopod. In adult males, the propodus (segment 6) is distally widened, with the enlargement occurring at the distal 15% (♂♂ range: 9–15; ♀♀ undifferentiated) of its length. The maximal width of the propodus—measured at its widest point—represents 10% (♂♂ 6–10; ♀♀ 5–7) of the propodus length and 65% (♂♂ 65–79) of the differentiated distal part (as measured above). In adult males (and to a lesser extent in subadults), the distal enlargement of the propodus bears a dense group of ~12 (♂♂ 9–18; ♀♀ without a group of spiniform setae) spiniform setae. Additionally, along the inferior margin of the propodus before the enlargement, there is a sparse set of 3 (♂♂ 3–14; ♀♀ 9–14) spiniform setae, which are sparsely distributed along the inferior margin of propodus before the enlargement. Carpus, merus and ischium with 0 (♂♂ 0–1; ♀♀ 0–1), 4 (♂♂ 4–5; ♀♀ 3–5) and 0 (♂♂ 0–1; ♀♀ 0–1) spiniform setae, respectively. The basis lacks spiniform setae. The third pereiopod has a well-developed exopodite reaching approximately to the middle of the fourth segment (merus) and bears sparsely distributed plumose setae along its distal half.</p><p>The fourth pereiopod is similar to the third pereiopod, with a length from the base of segment 2 (basis) to the apex of segment 7 (dactylus) measuring 1.42× the carapace length (♂♂ 1.37–1.45; ♀♀ 1.28–1.46). The dactylus terminates in a single large claw, with 19 accessory spines on the flexor margin (♂♂ 11–19; ♀♀ 7–9). The propodus is 3.80× as long as the dactylus (♂♂ 3.69–4.01; ♀♀ 4.05–5.48). The carpus is 0.58× as long as the propodus (♂♂ 0.58–0.65; ♀♀ 0.43–0.55) and 0.63× as long as the merus (♂♂ 0.62–0.63; ♀♀ 0.53–0.63). The merus is 1.58× as long as the carpus (♂♂ 1.58–1.60; ♀♀ 1.59–1.90), and 2.12× as long as the ischium (♂♂ 2.12–3.38; ♀♀ 1.94–2.83). The ischium is always longer than the basis, which is the shortest segment of the fourth pereiopod. In adult males, the propodus (segment 6) is distally widened, with the enlargement occurring at the distal 12% of its length (♂♂ 11–14; ♀♀ undifferentiated). The maximal width of the propodus (measured at its widest point) represents ~9% of the propodus length (♂♂ 8–9; ♀♀ 5–9) and 75% (♂♂ 60–75) of the differentiated distal part (as measured above). In adult males (but also noticed in a smaller extent in subadults), the distal enlargement contains a dense group of ~14 (♂♂ 10–17; ♀♀ without a group of spiniform setae) spiniform setae and bears a sparse series of eight (♂♂ 7–11; ♀♀ 8–12 sparse spiniform setae along the whole length of propodus) spiniform setae along the inferior margin of the propodus before the enlargement. The carpus, merus, and ischium bear 0 (♂♂ 0; ♀♀ 0–1), 3 (♂♂ 3–4; ♀♀ 3), and 0 (♂♂ 0–1; ♀♀ 0–1) spiniform setae, respectively. The basis lacks spiniform setae. The fourth pereiopod possesses a well-developed exopodite that reaches the midpoint of segment 4 (merus) and bears numerous plumose setae along the proximal and distal portions of its margin.</p><p>The fifth pereiopod (Fig. <xref ref-type="fig" rid="F4">4E, F</xref>) is slender, measuring 1.36× the carapace length from the base of segment 2 (basis) to the apex of segment 7 (dactylus) (♂♂ 1.31–1.52; ♀♀ 1.34–1.55). The dactylus terminates in a single large claw, bearing a series of 44 spiniform setae (♂♂ 44–46; ♀♀ 42–48) that form a comb along the flexor margin. The propodus is 5.11× as long as the dactylus (♂♂ 5.11–5.38; ♀♀ 4.68–5.18). The carpus is 0.47× the length of the propodus (♂♂ 0.47–0.49; ♀♀ 0.43–0.48), and 0.58× the length of the merus (♂♂ 0.57–0.64; ♀♀ 0.58–0.61). The merus is 1.73× as long as the carpus (♂♂ 1.56–1.75; ♀♀ 1.63–1.74), and 2.17× as long as the ischium (♂♂ 1.82–3.18; ♀♀ 1.77–2.13). The ischium is consistently longer than the basis, which is the shortest segment of the fifth pereiopod. The propodus and carpus bear 8 (♂♂ 6–8; ♀♀ 4–12) and 1 (♂♂ 1; ♀♀ 0–1) spiniform setae, respectively. The merus, ischium, and basis bear no spiniform setae, with the exception of a single female specimen bearing two spines on the merus. The fifth pereiopod does not have an exopodite and lacks a well-developed distal enlargement (or widening) of the distal portion of the propodus.</p><p>Pereiopods I–IV each bear a pleurobranchium, epipodite, and exopodite. Pereiopod V bears a pleurobranchium but lacks both an epipodite and exopodite. All pereiopods possess setobranchia.</p><p><bold><italic>Pleopods</italic></bold>. The endopodite of the male first pleopod (Fig. <xref ref-type="fig" rid="F4">4G</xref>) consists of an oval to somewhat lobate lamina that extends into a finger-like appendix interna (9-shaped sensu <xref ref-type="bibr" rid="B40">Sket and Zakšek 2009</xref>), measuring 0.40× the length of the exopodite (♂♂ 0.37–0.42). The appendix interna bears a distal group of ~25 (~12–~25) retinacular hooks. The inner margin of the endopodite bears a sparse row of simple setae (~5–9), while the outer margin carries a sparsely arranged row of longer plumose setae (~7–11). The margins of the exopodite are fringed with long, evenly distributed plumulose setae.</p><p>The appendix masculina of the male second pleopod (Fig. <xref ref-type="fig" rid="F4">4H</xref>) is slender and spindle-shaped, measuring 0.75× the length of the endopodite (♂♂ 0.61–0.75) and 2.19× the length of the appendix interna (♂♂ 1.85–2.57). The appendix masculina bears numerous spiniform setae distributed fairly evenly across its surface, with a few of the longest setae exceeding the width of the appendix interna (in specimen TB380, the longest setae extend to at least three-quarters of the width of the appendix masculina). The appendix interna is ~1/2 as slender as the appendix masculina and bears ~30 retinacular hooks at its distal end (♂♂ ~20–30). The exopodite is 1.34× (range 1.15–1.34) longer than the endopodite. The distal part of the protopodite bears a series of ~11–16 short spiniform setae along the inner margin. Both the exopodite and endopodite margins are fringed with long, evenly distributed plumulose setae.</p><p>The endopodite of the female first pleopod (Fig. <xref ref-type="fig" rid="F2">2G, H</xref>) is slender and distally elongated, measuring 0.82–0.91× the length of the exopodite. The distal elongation corresponds to the appendix interna but lacks retinacular hooks at its tip. Along the outer margin of the endopodite, there is a sparse series of plumulose setae (2–19). Variability in the shape of the endopodite is clearly visible (see Fig. <xref ref-type="fig" rid="F2">2G, H</xref>); the distal part of the endopodite can be either weakly or markedly elongated, and in the latter case, it is distinctly narrower than the proximal part. In females with a notably elongated endopodite, the distal half of its inner margin bears a series of plumose setae (0–15). The female second pleopod (Fig. <xref ref-type="fig" rid="F2">2I</xref> resembles that of the male but lacks an appendix masculina; its exopodite is 1.11–1.21× as long as the endopodite, and the appendix interna is 0.28–0.32× as long as the endopodite.</p></tp:treatment-sec><tp:treatment-sec sec-type="Sexual dimorphism and geographical variability"><title>Sexual dimorphism and geographical variability.</title><p>Males and females are approximately the same length and cannot be treated as sexually dimorphic in size with present data (<abbrev xmlns:xlink="http://www.w3.org/1999/xlink" xlink:title="carapace length dimorphism index" xlink:type="simple">SDI</abbrev> = -0.08). We also noticed sexual dimorphism in pleopods 1 and 2 (as described above). A significant difference was recorded in number of accessory spines on the flexor margins of dactylus III (males: ~15; females: 6–8) and IV (males: 11–19; females: 7–9), but not V (males: 44–46; females: 41–48). Antennae I–II are apparently relatively longer (in relation to <abbrev xmlns:xlink="http://www.w3.org/1999/xlink" xlink:title="carapace length" xlink:type="simple">CL</abbrev>) in males than in females (♂♂ mean ± <abbrev xmlns:xlink="http://www.w3.org/1999/xlink" xlink:title="standard error" xlink:type="simple">SE</abbrev> – A I (<italic>n</italic> = 4): 0.48 ± 0.014; A II (<italic>n</italic> = 4): 0.35 ± 0.009, ♀♀ mean ± <abbrev xmlns:xlink="http://www.w3.org/1999/xlink" xlink:title="standard error" xlink:type="simple">SE</abbrev> – A I (<italic>n</italic> = 4): 0.43 ± 0.009; A II (<italic>n</italic> = 5): 0.29 ± 0.014, One-way T-test for AI and AII, p &lt; 0.01), but larger sample would be needed to precisely ascertain this and some other sexual differences (see also Suppl. material <xref ref-type="supplementary-material" rid="S3">3</xref>). Two geographically most distant individuals (the northern two locations) have different haplotypes and show some genetic distance to the individuals from southern locations although no differences in morphological characters were measured (on a very limited number of samples).</p></tp:treatment-sec><tp:treatment-sec sec-type="Reproductive biology"><title>Reproductive biology.</title><p>Although no ovigerous females were present in our sample and no information on egg size and volume can be given, pleopods of one female (TB378) bore multiple long setae (see Fig. <xref ref-type="fig" rid="F2">2G</xref>), i.e. probably “soies ovigères” (egg-bearing setae). “Soies ovigères” should develop before females paste their eggs onto the elongated setae on pleopods I–III and remain until the first moult even after hatching (<xref ref-type="bibr" rid="B17">Juberthie-Jupeau 1975</xref>; <xref ref-type="bibr" rid="B19">Jugovic et al. 2010b</xref>). Most probably, this female carried no eggs hence it was probably caught in a later described stage.</p></tp:treatment-sec><tp:treatment-sec sec-type="Etymology"><title>Etymology.</title><p>The species epithet <italic>electa</italic> means ”candidate, the chosen one” and it reflects the specific procedure of its name selection. This name was selected among the three candidate names, by public online voting via social media and voting of participants of the 3<sup>rd</sup> Dinaric Symposium on Subterranean Biology in Trebinje (Bosnia and Herzegovina). This voting was organized as part of the raising public awareness activities, within the project “SubBioCODE: Developing new tools for rapid assessment of subterranean biodiversity in Bosnia and Hercegovina”, conducted between 2019–2022 by the University of Ljubljana (Slovenia) and financially supported by the foundation Critical Ecosystems Partnership Fund (<abbrev xmlns:xlink="http://www.w3.org/1999/xlink" xlink:title="Critical Ecosystem Partnership Fund" xlink:type="simple">CEPF</abbrev>).</p></tp:treatment-sec><tp:treatment-sec sec-type="Distribution"><title>Distribution.</title><p><italic><tp:taxon-name><tp:taxon-name-part taxon-name-part-type="genus" reg="Spelaeocaris">Spelaeocaris</tp:taxon-name-part> <tp:taxon-name-part taxon-name-part-type="species" reg="electa">electa</tp:taxon-name-part></tp:taxon-name></italic> sp. nov. was found at five localities (caves) in a narrow belt along the Adriatic coast of southern Dalmatia, namely in two caves in southeastern Croatia and in three caves in the northeastern part of Popovo polje (Bosnia and Herzegovina) (Fig. <xref ref-type="fig" rid="F6">6</xref>, Suppl. material <xref ref-type="supplementary-material" rid="S1">1</xref>). All known localities access subterranean waters of the Neretva River basin, more specifically, the lower Neretva River and the Trebišnjica River. The distribution range (derived from Fig. <xref ref-type="fig" rid="F6">6</xref>) extends ~80 km in linear distance between the geographically most distant localities, which is similar to range sizes of other cave shrimps in southeastern Dinaric Karst, where the linear distance between the two most distant localities ranges from 60 km (<italic><tp:taxon-name><tp:taxon-name-part taxon-name-part-type="genus" reg="Spelaeocaris">S.</tp:taxon-name-part> <tp:taxon-name-part taxon-name-part-type="species" reg="pretneri">pretneri</tp:taxon-name-part></tp:taxon-name></italic>) to ~100 km (<italic><tp:taxon-name><tp:taxon-name-part taxon-name-part-type="genus" reg="Spelaeocaris">S.</tp:taxon-name-part> <tp:taxon-name-part taxon-name-part-type="species" reg="prasence">prasence</tp:taxon-name-part></tp:taxon-name></italic> and <italic><tp:taxon-name><tp:taxon-name-part taxon-name-part-type="genus" reg="Spelaeocaris">S.</tp:taxon-name-part> <tp:taxon-name-part taxon-name-part-type="species" reg="hercegovinensis">hercegovinensis</tp:taxon-name-part></tp:taxon-name></italic>).</p><fig id="F6" position="float" orientation="portrait"><object-id xmlns:xlink="http://www.w3.org/1999/xlink" content-type="doi" xlink:type="simple">10.3897/zookeys.1267.176622.figure6</object-id><object-id xmlns:xlink="http://www.w3.org/1999/xlink" content-type="arpha" xlink:type="simple">BD4B0F46-329E-504E-9498-31E2A6ABB9A4</object-id><label>Figure 6.</label><caption><p>Distribution of <italic><tp:taxon-name><tp:taxon-name-part taxon-name-part-type="genus" reg="Spelaeocaris">Spelaeocaris</tp:taxon-name-part> <tp:taxon-name-part taxon-name-part-type="species" reg="electa">electa</tp:taxon-name-part></tp:taxon-name></italic> sp. nov. and other <italic><tp:taxon-name><tp:taxon-name-part taxon-name-part-type="subgenus" reg="Spelaeocaris">Spelaeocaris</tp:taxon-name-part></tp:taxon-name></italic> species: <italic><tp:taxon-name><tp:taxon-name-part taxon-name-part-type="genus" reg="Spelaeocaris">S.</tp:taxon-name-part> <tp:taxon-name-part taxon-name-part-type="species" reg="hercegovinensis">hercegovinensis</tp:taxon-name-part></tp:taxon-name></italic>, <italic><tp:taxon-name><tp:taxon-name-part taxon-name-part-type="genus" reg="Spelaeocaris">S.</tp:taxon-name-part> <tp:taxon-name-part taxon-name-part-type="species" reg="prasence">prasence</tp:taxon-name-part></tp:taxon-name></italic>, <italic><tp:taxon-name><tp:taxon-name-part taxon-name-part-type="genus" reg="Spelaeocaris">S.</tp:taxon-name-part> <tp:taxon-name-part taxon-name-part-type="species" reg="pretneri">pretneri</tp:taxon-name-part></tp:taxon-name></italic>, <italic><tp:taxon-name><tp:taxon-name-part taxon-name-part-type="genus" reg="Spelaeocaris">S.</tp:taxon-name-part> <tp:taxon-name-part taxon-name-part-type="species" reg="neglecta">neglecta</tp:taxon-name-part></tp:taxon-name></italic>, <italic><tp:taxon-name><tp:taxon-name-part taxon-name-part-type="genus" reg="Spelaeocaris">S.</tp:taxon-name-part> <tp:taxon-name-part taxon-name-part-type="species" reg="kapelana">kapelana</tp:taxon-name-part></tp:taxon-name></italic> and <italic><tp:taxon-name><tp:taxon-name-part taxon-name-part-type="subgenus" reg="Spelaeocaris">S.</tp:taxon-name-part></tp:taxon-name></italic> sp. nov. Suvaja on the Dinaric Karst. In addition, distribution of <italic><tp:taxon-name><tp:taxon-name-part taxon-name-part-type="subgenus" reg="Troglocaris">Troglocaris</tp:taxon-name-part></tp:taxon-name></italic> spp. is shown with small white circles. Distributional data derived from material collected for this study (Suppl. material <xref ref-type="supplementary-material" rid="S1">1</xref>) and from SubBioDB, database on subterranean biodiversity managed by SubBioLab at University of Ljubljana, which includes literature and collected material data.</p></caption><graphic xmlns:xlink="http://www.w3.org/1999/xlink" xlink:href="zookeys-1267-051_article-176622__-g006.jpg" id="oo_1517115.jpg" position="float" orientation="portrait" xlink:type="simple"><uri content-type="original_file" xlink:type="simple">https://binary.pensoft.net/fig/1517115</uri></graphic></fig></tp:treatment-sec><tp:treatment-sec sec-type="Remarks"><title>Remarks.</title><p>Two genera of cave shrimps are known from the Dinaric Karst: <italic><tp:taxon-name><tp:taxon-name-part taxon-name-part-type="subgenus" reg="Troglocaris">Troglocaris</tp:taxon-name-part></tp:taxon-name></italic>, distributed from northeastern Italy to southern Bosnia and Herzegovina, and <italic><tp:taxon-name><tp:taxon-name-part taxon-name-part-type="subgenus" reg="Spelaeocaris">Spelaeocaris</tp:taxon-name-part></tp:taxon-name></italic>, distributed from Croatia to Montenegro (Fig. <xref ref-type="fig" rid="F6">6</xref>). In all five surveyed caves, the new species was found co-occurring with <italic><tp:taxon-name><tp:taxon-name-part taxon-name-part-type="genus" reg="Troglocaris">Troglocaris</tp:taxon-name-part> <tp:taxon-name-part taxon-name-part-type="species" reg="anophthalmus">anophthalmus</tp:taxon-name-part> <tp:taxon-name-part taxon-name-part-type="subspecies" reg="periadriatica">periadriatica</tp:taxon-name-part></tp:taxon-name></italic>. In one of these caves, Plitica (cave) near Dračevo, a single individual of the third species, <italic><tp:taxon-name><tp:taxon-name-part taxon-name-part-type="genus" reg="Spelaeocaris">S.</tp:taxon-name-part> <tp:taxon-name-part taxon-name-part-type="species" reg="prasence">prasence</tp:taxon-name-part></tp:taxon-name></italic>, was also recorded (voucher TB376). Based on the data in hand, the sister species <italic><tp:taxon-name><tp:taxon-name-part taxon-name-part-type="genus" reg="Spelaeocaris">Spelaeocaris</tp:taxon-name-part> <tp:taxon-name-part taxon-name-part-type="species" reg="electa">electa</tp:taxon-name-part></tp:taxon-name></italic> sp. nov. and <italic><tp:taxon-name><tp:taxon-name-part taxon-name-part-type="genus" reg="Spelaeocaris">S.</tp:taxon-name-part> <tp:taxon-name-part taxon-name-part-type="species" reg="hercegovinensis">hercegovinensis</tp:taxon-name-part></tp:taxon-name></italic> have allopatric distributions (Fig. <xref ref-type="fig" rid="F6">6</xref>).</p></tp:treatment-sec><tp:treatment-sec><!--Section generated to contain objects referenced in tp:taxon-treatment.--><fig id="F1" position="float" orientation="portrait"><object-id xmlns:xlink="http://www.w3.org/1999/xlink" content-type="doi" xlink:type="simple">10.3897/zookeys.1267.176622.figure1</object-id><object-id xmlns:xlink="http://www.w3.org/1999/xlink" content-type="arpha" xlink:type="simple">1D47C1CF-9735-5CA6-B538-9072BFC099E7</object-id><label>Figure 1.</label><caption><p>Phylogenetic relationships among the cave shrimps from the genera <italic><tp:taxon-name><tp:taxon-name-part taxon-name-part-type="subgenus" reg="Spelaeocaris">Spelaeocaris</tp:taxon-name-part></tp:taxon-name></italic>, <italic><tp:taxon-name><tp:taxon-name-part taxon-name-part-type="subgenus" reg="Xiphocaridinella">Xiphocaridinella</tp:taxon-name-part></tp:taxon-name></italic> and <italic><tp:taxon-name><tp:taxon-name-part taxon-name-part-type="subgenus" reg="Troglocaris">Troglocaris</tp:taxon-name-part></tp:taxon-name></italic>. The tree was constructed using Bayesian inference on concatenated mitochondrial (COI and 16S rDNA) and nuclear (ITS2) dataset. The posterior probabilities for the nodes are shown as circles: black = 1 and grey &gt; 0.95. The topology and a high main node support was also recovered with maximum likelihood tree (data not shown). The tree was rooted using <italic><tp:taxon-name><tp:taxon-name-part taxon-name-part-type="genus" reg="Gallocaris">Gallocaris</tp:taxon-name-part> <tp:taxon-name-part taxon-name-part-type="species" reg="inermis">inermis</tp:taxon-name-part></tp:taxon-name></italic> and <italic><tp:taxon-name><tp:taxon-name-part taxon-name-part-type="genus" reg="Dugastella">Dugastella</tp:taxon-name-part> <tp:taxon-name-part taxon-name-part-type="species" reg="valentina">valentina</tp:taxon-name-part></tp:taxon-name></italic> (not shown).</p></caption><graphic xmlns:xlink="http://www.w3.org/1999/xlink" xlink:href="zookeys-1267-051_article-176622__-g001.jpg" id="oo_1517110.jpg" position="float" orientation="portrait" xlink:type="simple"><uri content-type="original_file" xlink:type="simple">https://binary.pensoft.net/fig/1517110</uri></graphic></fig><supplementary-material xmlns:xlink="http://www.w3.org/1999/xlink" id="S3" position="float" orientation="portrait" xlink:type="simple"><object-id content-type="doi" xlink:type="simple">10.3897/zookeys.1267.176622.suppl3</object-id><object-id content-type="arpha" xlink:type="simple">51F31E4E-5055-57EA-92F4-BB3C3B59DF5C</object-id><label>Supplementary material 3</label><caption><p>Morphological data</p></caption><statement content-type="dataType"><label>Data type</label><p>docx</p></statement><statement content-type="notes"><label>Explanation note</label><p>Comparison of <italic><tp:taxon-name><tp:taxon-name-part taxon-name-part-type="genus" reg="Spelaeocaris">Spelaeocaris</tp:taxon-name-part> <tp:taxon-name-part taxon-name-part-type="species" reg="electa">electa</tp:taxon-name-part></tp:taxon-name></italic> sp. nov. with its sister species <italic><tp:taxon-name><tp:taxon-name-part taxon-name-part-type="genus" reg="Spelaeocaris">S.</tp:taxon-name-part> <tp:taxon-name-part taxon-name-part-type="species" reg="hercegovinensis">hercegovinensis</tp:taxon-name-part></tp:taxon-name></italic>, other species of <italic><tp:taxon-name><tp:taxon-name-part taxon-name-part-type="subgenus" reg="Spelaeocaris">Spelaeocaris</tp:taxon-name-part></tp:taxon-name></italic> = <italic><tp:taxon-name><tp:taxon-name-part taxon-name-part-type="genus" reg="Spelaeocaris">S.</tp:taxon-name-part> <tp:taxon-name-part taxon-name-part-type="species" reg="pretneri">pretneri</tp:taxon-name-part></tp:taxon-name></italic> + <italic><tp:taxon-name><tp:taxon-name-part taxon-name-part-type="genus" reg="Spelaeocaris">S.</tp:taxon-name-part> <tp:taxon-name-part taxon-name-part-type="species" reg="neglecta">neglecta</tp:taxon-name-part></tp:taxon-name></italic> + <italic><tp:taxon-name><tp:taxon-name-part taxon-name-part-type="genus" reg="Spelaeocaris">S.</tp:taxon-name-part> <tp:taxon-name-part taxon-name-part-type="species" reg="kapelana">kapelana</tp:taxon-name-part></tp:taxon-name></italic> + <italic><tp:taxon-name><tp:taxon-name-part taxon-name-part-type="genus" reg="Spelaeocaris">S.</tp:taxon-name-part> <tp:taxon-name-part taxon-name-part-type="species" reg="presence">presence</tp:taxon-name-part></tp:taxon-name></italic> and genus <italic><tp:taxon-name><tp:taxon-name-part taxon-name-part-type="subgenus" reg="Troglocaris">Troglocaris</tp:taxon-name-part></tp:taxon-name></italic> = <italic><tp:taxon-name><tp:taxon-name-part taxon-name-part-type="genus" reg="Troglocaris">T.</tp:taxon-name-part> <tp:taxon-name-part taxon-name-part-type="species" reg="anophthalmus">anophthalmus</tp:taxon-name-part></tp:taxon-name></italic>, <italic><tp:taxon-name><tp:taxon-name-part taxon-name-part-type="genus" reg="Troglocaris">T.</tp:taxon-name-part> <tp:taxon-name-part taxon-name-part-type="species" reg="planinensis">planinensis</tp:taxon-name-part></tp:taxon-name></italic> and <italic><tp:taxon-name><tp:taxon-name-part taxon-name-part-type="genus" reg="Troglocaris">T.</tp:taxon-name-part> <tp:taxon-name-part taxon-name-part-type="species" reg="bosnica">bosnica</tp:taxon-name-part></tp:taxon-name></italic>.</p></statement><media xlink:href="zookeys-1267-051_article-176622__-s003.docx" mimetype="application" mime-subtype="vnd.openxmlformats-officedocument.wordprocessingml.document" position="float" orientation="portrait" id="oo_1517119.docx" xlink:type="simple"><uri content-type="original_file" xlink:type="simple">https://binary.pensoft.net/file/1517119</uri></media><permissions><license xlink:type="simple"><license-p>This dataset is made available under the Open Database License (<ext-link ext-link-type="uri" xlink:href="http://opendatacommons.org/licenses/odbl/1.0/" xlink:type="simple">http://opendatacommons.org/licenses/odbl/1.0/</ext-link>). The Open Database License (ODbL) is a license agreement intended to allow users to freely share, modify, and use this Dataset while maintaining this same freedom for others, provided that the original source and author(s) are credited.</license-p></license></permissions><attrib specific-use="authors"> Jure Jugovic, Cene Fišer, Maja Zagmajster, Teo Delić, Valerija Zakšek</attrib></supplementary-material><supplementary-material xmlns:xlink="http://www.w3.org/1999/xlink" id="S1" position="float" orientation="portrait" xlink:type="simple"><object-id content-type="doi" xlink:type="simple">10.3897/zookeys.1267.176622.suppl1</object-id><object-id content-type="arpha" xlink:type="simple">3260E758-7152-5439-A7BA-0BEB2068FB34</object-id><label>Supplementary material 1</label><caption><p>List of samples</p></caption><statement content-type="dataType"><label>Data type</label><p>xlsx</p></statement><statement content-type="notes"><label>Explanation note</label><p>List of samples used in phylogenetic analyses along with: vouchers, occurrences, sequences (GenBank Accession numbers).</p></statement><media xlink:href="zookeys-1267-051_article-176622__-s001.xlsx" mimetype="application" mime-subtype="vnd.openxmlformats-officedocument.spreadsheetml.sheet" position="float" orientation="portrait" id="oo_1517117.xlsx" xlink:type="simple"><uri content-type="original_file" xlink:type="simple">https://binary.pensoft.net/file/1517117</uri></media><permissions><license xlink:type="simple"><license-p>This dataset is made available under the Open Database License (<ext-link ext-link-type="uri" xlink:href="http://opendatacommons.org/licenses/odbl/1.0/" xlink:type="simple">http://opendatacommons.org/licenses/odbl/1.0/</ext-link>). The Open Database License (ODbL) is a license agreement intended to allow users to freely share, modify, and use this Dataset while maintaining this same freedom for others, provided that the original source and author(s) are credited.</license-p></license></permissions><attrib specific-use="authors"> Jure Jugovic, Cene Fišer, Maja Zagmajster, Teo Delić, Valerija Zakšek</attrib></supplementary-material></tp:treatment-sec><ref-list><ref id="B20"><mixed-citation xmlns:xlink="http://www.w3.org/1999/xlink" xlink:type="simple">Jugovic J, Prevorčnik S, Blejec A, Sket B (2011) Morphological differentiation in the cave shrimps <italic><tp:taxon-name><tp:taxon-name-part taxon-name-part-type="subgenus">Troglocaris</tp:taxon-name-part></tp:taxon-name></italic> (<tp:taxon-name><tp:taxon-name-part taxon-name-part-type="subphylum">Crustacea</tp:taxon-name-part></tp:taxon-name>: <tp:taxon-name><tp:taxon-name-part taxon-name-part-type="subphylum">Decapoda</tp:taxon-name-part></tp:taxon-name>: <tp:taxon-name><tp:taxon-name-part taxon-name-part-type="family">Atyidae</tp:taxon-name-part></tp:taxon-name>) of the Dinaric karst – a consequence of geographical isolation or adaptation? Journal of Zoological Systematics and Evolutionary Research 49(3): 185–195. <ext-link xlink:href="10.1111/j.1439-0469.2010.00611.x" ext-link-type="doi" xlink:type="simple">https://doi.org/10.1111/j.1439-0469.2010.00611.x</ext-link></mixed-citation></ref><ref id="B22"><mixed-citation xmlns:xlink="http://www.w3.org/1999/xlink" xlink:type="simple">Jugovic J, Zakšek V, Petković M, Sket B (2019) A shrimp out of place. New genus of <tp:taxon-name><tp:taxon-name-part taxon-name-part-type="family">Atyidae</tp:taxon-name-part></tp:taxon-name> (<tp:taxon-name><tp:taxon-name-part taxon-name-part-type="subphylum">Crustacea</tp:taxon-name-part></tp:taxon-name>: <tp:taxon-name><tp:taxon-name-part taxon-name-part-type="subphylum">Decapoda</tp:taxon-name-part></tp:taxon-name>) in subterranean waters of southeastern Europe, with some remarks on <tp:taxon-name><tp:taxon-name-part taxon-name-part-type="family">Atyidae</tp:taxon-name-part></tp:taxon-name> taxonomy. Zoologischer Anzeiger 283: 111–123. <ext-link xlink:href="10.1016/j.jcz.2019.08.007" ext-link-type="doi" xlink:type="simple">https://doi.org/10.1016/j.jcz.2019.08.007</ext-link></mixed-citation></ref><ref id="B40"><mixed-citation xmlns:xlink="http://www.w3.org/1999/xlink" xlink:type="simple">Sket B, Zakšek V (2009) European cave shrimp species (<tp:taxon-name><tp:taxon-name-part taxon-name-part-type="subphylum">Decapoda</tp:taxon-name-part></tp:taxon-name>: <tp:taxon-name><tp:taxon-name-part taxon-name-part-type="order">Caridea</tp:taxon-name-part></tp:taxon-name>: <tp:taxon-name><tp:taxon-name-part taxon-name-part-type="family">Atyidae</tp:taxon-name-part></tp:taxon-name>), redefined after a phylogenetic study; redefinition of some taxa, a new genus and four new <italic><tp:taxon-name><tp:taxon-name-part taxon-name-part-type="subgenus">Troglocaris</tp:taxon-name-part></tp:taxon-name></italic> species. Zoological Journal of the Linnean Society 155(4): 786–818. <ext-link xlink:href="10.1111/j.1096-3642.2008.00473.x" ext-link-type="doi" xlink:type="simple">https://doi.org/10.1111/j.1096-3642.2008.00473.x</ext-link></mixed-citation></ref><ref id="B32"><mixed-citation xmlns:xlink="http://www.w3.org/1999/xlink" xlink:type="simple">Matjašič J (1956) Ein neuer Hӧhlendecapode aus Jugoslawien. Zoologischer Anzeiger 157: 65–68.</mixed-citation></ref><ref id="B2"><mixed-citation xmlns:xlink="http://www.w3.org/1999/xlink" xlink:type="simple">Babić K (1922) Über die drei Atyiden aus Jugoslavien. Glasnik hrvatskog prirodoslovnog društva 34: 300–306.</mixed-citation></ref><ref id="B17"><mixed-citation xmlns:xlink="http://www.w3.org/1999/xlink" xlink:type="simple">Juberthie-Jupeau L (1975) La ponte d’un crustacé décapode souterrain: cycle saisonnier et influence biologique. Annales de spéléologie 30: 167–171.</mixed-citation></ref><ref id="B19"><mixed-citation xmlns:xlink="http://www.w3.org/1999/xlink" xlink:type="simple">Jugovic J, Prevorčnik S, Aljančič G, Sket B (2010b) The atyid shrimp (<tp:taxon-name><tp:taxon-name-part taxon-name-part-type="subphylum">Crustacea</tp:taxon-name-part></tp:taxon-name>: <tp:taxon-name><tp:taxon-name-part taxon-name-part-type="subphylum">Decapoda</tp:taxon-name-part></tp:taxon-name>: <tp:taxon-name><tp:taxon-name-part taxon-name-part-type="family">Atyidae</tp:taxon-name-part></tp:taxon-name>) rostrum: Phylogeny versus adaptation, taxonomy versus trophic ecology. Journal of Natural History 44(41–42): 2509–2533. <ext-link xlink:href="10.1080/00222933.2010.502258" ext-link-type="doi" xlink:type="simple">https://doi.org/10.1080/00222933.2010.502258</ext-link></mixed-citation></ref></ref-list></tp:taxon-treatment>
