# Supplementary material for: Revealing European cave shrimp diversity: a new species of Spelaeocaris (Decapoda, Atyidae) named through public participation
Source: Zookeys. 2026 Jan 22;1267:51–76. doi: 10.3897/zookeys.1267.176622 (PMC12856486; doi:10.3897/zookeys.1267.176622)
Supplement: Supplementary material 1 — List of samples [file zookeys-1267-051_article-176622__-s001.xlsx]

## Sheet: Supplementary_Table_1
Supplementary Table 1. List of samples used in phylogenetic analyses along with GenBank Accessions.
Voucher ID	COI	16S	ITS	Locality	Country	Latitude	Longitude	Date	Collectors	Taxon name	Comment
TA003	DQ641562	DQ641593	PX649120	Suvaja pećina - Lušci Palanka, Sanski most	Bosnia and Herzegovina	44.7005	16.4713	2004-07-18	Peter Trontelj, Slavko Polak	Spelaeocaris sp. nov. (Suvaja 3)	ingroup
TA004	DQ641553	DQ641588	NA	Suvaja pećina - Lušci Palanka, Sanski most	Bosnia and Herzegovina	44.7005	16.4713	2004-07-18	Peter Trontelj, Slavko Polak	Troglocaris bosnica	ingroup
TA012	DQ641563	DQ641595	NA	Vjetrenica pri Zavali, Ravno	Bosnia and Herzegovina	42.8458	17.9839	2003-08-31	Peter Trontelj	Spelaeocaris hercegovinensis	ingroup
TA015	DQ641557	DQ641590	NA	Vjetrenica pri Zavali, Ravno	Bosnia and Herzegovina	42.8458	17.9839	2003-08-31	Peter Trontelj	Spelaeocaris pretneri	ingroup
TA016	DQ641558	DQ641590	PX649121	Vjetrenica pri Zavali, Ravno	Bosnia and Herzegovina	42.8458	17.9839	2003-08-31	Peter Trontelj	Spelaeocaris pretneri	ingroup
TA017	DQ641529	DQ641571	FJ426080	Kačna jama, Divača	Slovenia	45.682	13.9565	2004-04-12	Maja Zagmajster	Troglocaris planinensis	ingroup
TA025	DQ641537	DQ641573	NA	Planinska jama, Planina	Slovenia	45.8199	14.2457	2004-09-14	Rudi Verovnik	Troglocaris planinensis	ingroup
TA026	DQ641547	DQ641583	FJ426058	Kompoljska jama, Kompolje, Grosuplje	Slovenia	45.7995	14.7309	2005-02-20	Boris Sket	Troglocaris anophthalmus anophthalmus	ingroup
TA028	DQ641532	DQ641573	FJ426072	Osapska jama, Osp, koper	Slovenia	45.573	13.862	2005-03-01	Peter Trontelj	Troglocaris planinensis	ingroup
TA033	DQ641552	DQ641587	FJ426103	Tunel Čepić, izviri, Potpićan	Croatia	45.1702	14.16	2001-05-05	Silvio Legović, Boris Sket	Troglocaris anophthalmus legovici	ingroup
TA034	DQ641538	DQ641576	FJ426081	Tunel Čepić, izviri, Potpićan	Croatia	45.1702	14.16	2001-05-05	Silvio Legović, Boris Sket	Troglocaris planinensis	ingroup
TA035	DQ641546	DQ641580	FJ426060	Mobišaht, Ribnica	Slovenia	45.7082	14.7895	2003-08-14	Ivan Kos, Peter Trontelj, Franci Kljun	Troglocaris anophthalmus anophthalmus	ingroup
TA047	DQ641568	DQ641599	NA	Cent Fons	France	43.8059	3.64862	unknown	Boris Sket	Gallocaris inermis	outgroup
TA051	DQ641559	DQ641591	NA	Obodska pećina, Cetinje	Montenegro	42.3528	19.0056	unknown	Peter Trontelj, Slavko Polak	Spelaeocaris prasence	ingroup
TA052	DQ641564	DQ641596	NA	Obodska pećina, Cetinje	Montenegro	42.3528	19.0056	unknown	Peter Trontelj, Slavko Polak	Spelaeocaris hercegovinensis	ingroup
TA055	DQ641556	DQ641590	NA	Ljelješnica pećina, Dabarsko polje	Bosnia and Herzegovina	43.0479	18.2628	2000-08-04	Peter Trontelj, Slavko Polak	Spelaeocaris pretneri	ingroup
TA057	DQ641560	DQ641591	NA	Obodska pećina, Cetinje	Montenegro	42.3528	19.0056	unknown	Peter Trontelj, Slavko Polak	Spelaeocaris prasence	ingroup
TA058	DQ641565	DQ641594	NA	Obodska pećina, Cetinje	Montenegro	42.3528	19.0056	unknown	Peter Trontelj, Slavko Polak	Spelaeocaris hercegovinensis	ingroup
TA061	DQ641561	DQ641592	NA	Obod jama, Orahovica, Fatničko polje	Bosnia and Herzegovina	43.0185	18.3486	unknown	Peter Trontelj, Slavko Polak	Spelaeocaris prasence	ingroup
TA062	DQ641556	DQ641590	NA	Ljelješnica pećina, Dabarsko polje	Bosnia and Herzegovina	43.0479	18.2628	2000-08-04	Peter Trontelj, Slavko Polak	Spelaeocaris pretneri	ingroup
TA063	DQ641541	DQ641578	FJ426093	Vjetrenica pri Zavali, Ravno	Bosnia and Herzegovina	42.8458	17.9839	unknown	unknown	Troglocaris anophthalmus periadriatica	ingroup
TA064	DQ641569	DQ641600	NA	Baldovi	Spain	39.2588	-0.319121	2005-09-03	unknown	Dugastella valentina	outgroup
TA078	DQ641551	DQ641586	FJ426050	Zala pećina, Ogulin	Croatia	45.2839	15.2861	2005-10-30	Boris Sket	Troglocaris anophthalmus intermedia	ingroup
TA094	FJ426026	FJ426046	FJ426056	Stobe, Črnomelj	Slovenia	45.6043	15.1707	2003-05-07	Boris Sket, Andrej Hudoklin	Troglocaris anophthalmus ocellata	ingroup
TA095	PX637358	PX649072	PX649122	Karišnica špilja, Obrovac	Croatia	44.1154	15.6254	2006-08-01	Boris Sket	Spelaeocaris neglecta	ingroup
TA096	PX637359	PX649073	PX649123	Karišnica špilja, Obrovac	Croatia	44.1154	15.6254	2006-08-01	Boris Sket	Spelaeocaris neglecta	ingroup
TA115	FJ425993	FJ426044	FJ426095	Izvor špilja kod kapelice Sv. Mihovila, Metković	Croatia	43.0005	17.6294	2006-09-29	Boris Sket	Troglocaris anophthalmus periadriatica	ingroup
TA307	FJ425984	NA	FJ426097	Mandalina pećina, Šibenik	Croatia	43.7111	15.9021	2007-01-19	Tonći Rađa	Troglocaris anophthalmus periadriatica	ingroup
TA315	FJ426035	FJ426045	FJ426048	Babja jama = Vogršček, Most na Soči	Slovenia	46.1253	13.7123	2007-03-03	Valerija Zakšek, Jure Jugovic	Troglocaris anophthalmus sontica	ingroup
TA329	FJ425921	NA	FJ426098	Jama na Dučacu, Postira, Brač	Croatia	43.3674	16.6723	unknown	unknown	Troglocaris anophthalmus periadriatica	ingroup
TA330	FJ426038	NA	FJ426101	Klarića jama, Vrsar	Croatia	45.1692	13.6865	unknown	unknown	Troglocaris anophthalmus legovici	ingroup
TA448	PX637360	NA	PX649124	Crnačka špilja (Obajdinova pećina), Brinje, Ogulin	Croatia	45.0517	15.2068	2007-04-27	Bojan Šarac, Valerija Zakšek	Spelaeocaris kapelana	ingroup
TB102	PX637361	NA	PX649125	Pincinova jama, Tar, Poreč	Croatia	45.2874	13.6352	2010-05-29	Branko Jalžić	Troglocaris anophthalmus legovici	ingroup
TB169	PX637362	PX649074	PX649126	Izvor Krke, Knin	Croatia	44.0425	16.2354	2012-10-19	Jana Bedek	Spelaeocaris neglecta	ingroup
TB170	PX637363	PX649075	PX649127	Miljacka III, Oklaj, Knin	Croatia	44.0032	16.0234	2012-09-29	Branko Jalžić	Spelaeocaris neglecta	ingroup
TB171	PX637364	PX649076	PX649128	Miljacka III, Oklaj, Knin	Croatia	44.0032	16.0234	2012-09-29	Branko Jalžić	Spelaeocaris neglecta	ingroup
TB174	PX637365	PX649077	PX649129	Izvor Krnjeze, Obrovac	Croatia	44.1998	15.854	2010-05-03	Branko Jalžić	Spelaeocaris neglecta	ingroup
TB176	PX637366	PX649078	PX649130	Vruljak 1, Trebinje	Bosnia and Herzegovina	42.7136	18.3681	2012-09-26	Gergely Balázs	Spelaeocaris hercegovinensis	ingroup
TB196	PX637367	PX649079	PX649131	the cave in the valley Tshaltsiteli river, 860 m above the highway bridge in the city, Kutaisi	Georgia	42.2721	42.7338	2012-09-27	Dmitry Palatov	Xiphocaridinella kutaissiana	ingroup
TB200	PX637368	PX649080	PX649132	creek in Verkhnyaya Shakuranskaya cave, 100-150m from the entrance, before the sharp narrowing, Sochumi, Amtkel	Georgia	43.0301	41.3326	2012-01-30	Dmitry Palatov	Xiphocaridinella falcirostris	ingroup
TB201	PX637369	PX649081	PX649133	Prometheus cave, Kutaisi, Imereti	Georgia	42.3766	42.6009	2018-05-01	Jozef Oboňa	Xiphocaridinella kumistavi	ingroup
TB207	PX637370	PX649082	PX649134	cave Motena, Martvili, Abashis Raioni	Georgia	42.4765	42.3912	2018-05-09	Levan Mumladze	Xiphocaridinella motena	ingroup
TB216	PX637371	PX649083	PX649135	Špilja pod Mačkovim dragom, Bjelolasica	Croatia	45.261	15.0238	2016-09-25	Teo Delić	Spelaeocaris kapelana	ingroup
TB218	PX637372	PX649084	PX649136	Obodska pećina, Cetinje	Montenegro	42.3528	19.0056	2015-05-01	Teo Delić, Špela Borko	Spelaeocaris prasence	ingroup
TB220	PX637373	PX649085	PX649137	Izvir Ljute, Kotor	Montenegro	42.4874	18.7675	2017-09-26	Branko Jalžić	Spelaeocaris prasence	ingroup
TB222	PX637374	PX649086	PX649138	Vruljak 1, Trebinje	Bosnia and Herzegovina	42.7136	18.3681	2012-09-28	Gergely Balázs	Troglocaris anophthalmus periadriatica	ingroup
TB224	PX637375	PX649087	PX649139	Lukina jama - Trojama sustav, Krasno, Velebit	Croatia	44.7669	15.0266	2013-08-09	unknown	Spelaeocaris kapelana	ingroup
TB236	PX637376	PX649088	PX649140	Obodska pećina, Cetinje	Montenegro	42.3528	19.0056	2017-04-23	Anja Kos, Grega Makovec, Ivan Gantar, Ester Premate	Spelaeocaris hercegovinensis	ingroup
TB238	PX637377	PX649089	PX649141	Jazina, tunel pri kr. Ruda, Sinj	Croatia	43.6722	16.7743	2013-07-22	Teo Delić, Blaž Radej	Spelaeocaris neglecta	ingroup
TB248	PX637378	PX649090	PX649142	Ponikva pećina, Lazarevići, Dabarsko polje	Bosnia and Herzegovina	43.0537	18.2403	2015-04-27	Teo Delić, Špela Borko	Spelaeocaris prasence	ingroup
TB256	PX637379	PX649091	PX649143	Vrelo Vakuf, Gornji Studenci	Bosnia and Herzegovina	43.18	17.6073	2013-07-21	Teo Delić, Tonći Rađa, Duje Balaja	Spelaeocaris neglecta	ingroup
TB259	PX637380	PX649092	PX649144	Brtvonjača jama - izvir, Trebinje	Bosnia and Herzegovina	42.6509	18.3483	2015-08-31	Branko Jalžić	Spelaeocaris pretneri	ingroup
TB263	PX637381	PX649093	PX649145	Betina velika jama (Betina cave), Vrgorac	Croatia	43.1945	17.3225	2013-10-18	Teo Delić	Spelaeocaris electa sp. nov.	ingroup
TB264	PX637382	PX649094	PX649146	Oko izvir - Lušci polje, Lušci Palanka	Bosnia and Herzegovina	44.7017	16.4632	2015-06-13	Teo Delić, Branko Jalžić	Troglocaris bosnica	ingroup
TB272	PX637383	PX649095	PX649147	Pećina špilja, Ličko Lešče	Croatia	44.7953	15.3315	2014-06-26	Teo Delić, Maja Zagmajster	Spelaeocaris kapelana	ingroup
TB273	PX637384	PX649096	PX649148	Jadro reka, izviri, Split	Croatia	43.5428	16.5222	2016-02-09	Branko Jalžić	Spelaeocaris neglecta	ingroup
TB280	PX637385	PX649097	PX649149	Vipavska jama, Vipava	Slovenia	45.8447	13.9646	2016-08-22	Teo Delić, Katarina Kosič Ficco, Michael J. Ficco, Mario Maffi	Troglocaris anophthalmus sontica	ingroup
TB282	PX637386	PX649098	PX649150	Izvor Rupećice, Ogulin	Croatia	45.1859	15.2254	2014-06-26	Teo Delić, Maja Zagmajster	Spelaeocaris kapelana	ingroup
TB284	PX637387	PX649099	PX649151	Vjetrenica pri Zavali, Ravno	Bosnia and Herzegovina	42.8458	17.9839	2013-02-19	Teo Delić, Žiga Fišer, Maja Zagmajster, Marconi Souza da Silva, Rodrigo Lopes Fereirra, Michal Rendoš	Spelaeocaris hercegovinensis	ingroup
TB287	PX637388	PX649100	PX649152	Tomina jama, Tomina cave (Krvavac), Metković	Croatia	43.026	17.5862	2016-10-23	Branko Jalžić	Spelaeocaris electa sp. nov.	ingroup
TB291	PX637389	PX649101	PX649153	Kaverna Duboka Ljuta, Cavtat	Croatia	42.5987	18.229	2014-08-22	Branko Jalžić	Spelaeocaris hercegovinensis	ingroup
TB293	PX637390	PX649102	PX649154	Kaverna Duboka Ljuta, Cavtat	Croatia	42.5987	18.229	2014-08-24	Petra Kovač Konrad	Spelaeocaris pretneri	ingroup
TB300	PX637391	PX649103	PX649155	Gospodska ili Cetinska pećina, Vrlika, Cetina	Croatia	43.9822	16.4329	2013-07-25	Teo Delić, Tonći Rađa	Spelaeocaris neglecta	ingroup
TB310	PX637392	PX649104	PX649156	Baba pećina - Strujići, Ljubinje	Bosnia and Herzegovina	42.9031	18.0068	2015-04-25	Teo Delić, David Škufca, Špela Borko, Aja Zamolo	Spelaeocaris electa sp. nov.	ingroup
TB315	PX637393	PX649105	PX649157	Markov Ponor, Kosinj	Croatia	44.7653	15.1769	2016-09-30	Teo Delić, Branko Jalžić, Aja Zamolo	Spelaeocaris kapelana	ingroup
TB319	PX637394	PX649106	PX649158	Tomina jama, Tomina cave (Krvavac), Metković	Croatia	43.026	17.5862	2020-03-19	Branko Jalžić	Troglocaris anophthalmus periadriatica	ingroup
TB326	PX637395	PX649107	PX649159	Baba pećina - Strujići, Ljubinje	Bosnia and Herzegovina	42.9031	18.0068	2015-04-25	Teo Delić, David Škufca, Špela Borko, Aja Zamolo	Spelaeocaris electa sp. nov.	ingroup
TB327	PX637396	PX649108	PX649160	Baba pećina - Strujići, Ljubinje	Bosnia and Herzegovina	42.9031	18.0068	2015-04-25	Teo Delić, David Škufca, Špela Borko, Aja Zamolo	Troglocaris anophthalmus periadriatica	ingroup
TB334	PX637397	PX649109	PX649161	Betina velika jama (Betina cave), Vrgorac	Croatia	43.1945	17.3225	2013-12-10	Teo Delić, Maja Zagmajster	Troglocaris anophthalmus periadriatica	ingroup
TB348	PX637398	PX649110	PX649162	Kaverna Duboka Ljuta, Cavtat	Croatia	42.5987	18.229	2014-08-24	Petra Kovač Konrad	Spelaeocaris pretneri	ingroup
TB357	PX637399	PX649111	PX649163	Kosinac izvir, Sinj	Croatia	43.7331	16.7008	2013-07-22	Teo Delić, Blaž Radej	Troglocaris anophthalmus periadriatica	ingroup
TB359	PX637400	PX649112	PX649164	Lušac, izvir v Trebinju, Trebinje	Bosnia and Herzegovina	42.7013	18.3576	2021-03-18	Maja Zagmajster, Anja Kos, Anja Pekolj, Hans Recknagel	Spelaeocaris pretneri	ingroup
TB361	PX637401	PX649113	PX649165	Buljovica, Žakovo	Bosnia and Herzegovina	42.8018	18.1383	2021-03-14	Behare Rexhepi, Špela Borko, Ester Premate, Anja Pekolj	Spelaeocaris electa sp. nov.	ingroup
TB362	PX637402	PX649114	PX649166	Buljovica, Žakovo	Bosnia and Herzegovina	42.8018	18.1383	2021-03-14	Behare Rexhepi, Špela Borko, Ester Premate, Anja Pekolj	Spelaeocaris electa sp. nov.	ingroup
TB363	PX637403	PX649115	PX649167	Vjetrenica pri Zavali, Ravno	Bosnia and Herzegovina	42.8458	17.9839	2021-03-13	Teo Delić, Maja Zagmajster, Behare Rexhepi, Anja Kos, Špela Borko, Ester Premate, Anja Pekolj, Hans Recknagel	Spelaeocaris hercegovinensis	ingroup
TB370	PX637404	PX649116	PX649168	Plitica, Dračevo, Popovo polje	Bosnia and Herzegovina	42.8541	18.0647	2021-03-14	Teo Delić, Maja Zagmajster, Anja Kos, Hans Recknagel	Troglocaris anophthalmus periadriatica	ingroup
TB375	PX637405	PX649117	PX649169	Plitica, Dračevo, Popovo polje	Bosnia and Herzegovina	42.8541	18.0647	2021-03-14	Teo Delić, Maja Zagmajster, Anja Kos, Hans Recknagel	Spelaeocaris electa sp. nov.	ingroup
TB380	PX637406	PX649118	PX649170	Plitica, Dračevo, Popovo polje	Bosnia and Herzegovina	42.8541	18.0647	2021-10-03	Teo Delić, Branko Jalžić, Behare Rexhepi, Ester Premate, Hans Recknagel	Spelaeocaris electa sp. nov.	ingroup
TB387	PX637407	NA	NA	Ljelješnica pećina, Dabarsko polje	Bosnia and Herzegovina	43.0479	18.2628	2021-10-07	Behare Rexhepi, Hans Recknagel	Spelaeocaris prasence	ingroup
TB388	PX637408	NA	NA	Sušica pećina, Vrijeka, Dabarsko polje	Bosnia and Herzegovina	43.0755	18.2378	2021-10-07	Teo Delić, Branko Jalžić, Ester Premate	Spelaeocaris prasence	ingroup
TB390	PX637409	PX649119	NA	Sušica pećina, Vrijeka, Dabarsko polje	Bosnia and Herzegovina	43.0755	18.2378	2021-10-07	Teo Delić, Branko Jalžić, Ester Premate	Spelaeocaris hercegovinensis	ingroup
